# Supplementary material for: Targeting SOX13 inhibits assembly of respiratory chain supercomplexes to overcome ferroptosis resistance in gastric cancer
Source: Nat Commun. 2024 May 20;15:4296. doi: 10.1038/s41467-024-48307-z (PMC11106335; doi:10.1038/s41467-024-48307-z)
Supplement: Supplementary file 4 — Source Data [file 41467_2024_48307_MOESM4_ESM.xlsx]

## Sheet: Figure 1B
Figure 1B
SNU-668
parental	1.00563	1.07146	0.922906
Erastinresis	5.82529	5.35796	5.62133
SNU-484
parental	1.08788	0.924626	0.997494
RSL3resis	4.29315	4.92579	4.51726

## Sheet: Figure 1E
Figure 1E
SNU-484-erastin
	parental										RSL3resis
	105.745	109.314	95.9462	13.9753	15.203	17.6238	105.954	14.3345	15.9213		107.552	90.416	108.201	101.884	91.1713	41.8837	43.1713	89.7944	94.5379	40.271	45.9218
	92.4617	97.9262	96.5376	17.3855	19.7699	22.953	92.3615	19.5812	21.1491		97.3975	103.904	101.161	108.358	102.775	48.3578	49.775	96.1056	99.9795	50.0647	52.0713
	104.793	92.7596	107.516	9.2685	13.7383	14.6563	100.273	11.8632	13.7039		99.0502	105.68	94.6381	90.3274	84.4604	37.3274	40.4604	80.4464	86.1458	43.1023	40.6448
Erastin	-	-	-	+	+	+	+	+	+		-	-	-	-	+	+	+	+	+	+	+
shRAN-SOX13	-	#1	#2	-	#1	#2	#2	#2	#2		-	#1	#2	#2	-	#1	#2	#2	#2	#2	#2
SXO13resis	-	-	-	-	-	-	-	-	-		-	-	-	+	-	-	-	+	-	-	-
Fer-1	-	-	-	-	-	-	+	-	-		-	-	-	-	-	-	-	-	+	-	-
Z-VAD-FMK	-	-	-	-	-	-	-	+	-		-	-	-	-	-	-	-	-	-	+	-
NSA	-	-	-	-	-	-	-	-	+		-	-	-	-	-	-	-	-	-	-	+
SNU-484-RSL3
	parental										RSL3resis
	101.449	104.913	94.1293	11.6102	11.9422	10.3642	94.2694	11.7484	12.4935		102.304	94.5482	99.5786	110.602	58.2834	28.2897	27.1434	57.8314	91.9344	28.0036	29.7175
	102.657	95.4288	105.765	15.1387	14.2505	13.7759	101.404	13.8503	15.4988		99.8716	100.755	91.9765	94.9985	65.7173	31.6544	33.858	65.3038	102.61	35.7484	35.2377
	95.8937	99.6583	100.105	9.08885	6.87073	8.32598	89.9871	8.40481	10.7372		97.8244	104.697	107.445	100.794	54.2473	22.8998	23.049	51.6376	88.1048	24.9585	25.1191
RSL3	-	-	-	+	+	+	+	+	+		-	-	-	-	+	+	+	+	+	+	+
shRAN-SOX13	-	#1	#2	-	#1	#2	#2	#2	#2		-	#1	#2	#2	-	#1	#2	#2	#2	#2	#2
SXO13resis	-	-	-	-	-	-	-	-	-		-	-	-	+	-	-	-	+	-	-	-
Fer-1	-	-	-	-	-	-	+	-	-		-	-	-	-	-	-	-	-	+	-	-
Z-VAD-FMK	-	-	-	-	-	-	-	+	-		-	-	-	-	-	-	-	-	-	+	-
NSA	-	-	-	-	-	-	-	-	+		-	-	-	-	-	-	-	-	-	-	+
SNU-668-erastin
	parental										RSL3resis
	97.2008	96.2926	93.359	13.8248	11.0594	12.637	98.9698	11.8791	18.8087		108.176	99.4596	106.17	111.295	91.1974	51.446	48.72	89.7943	95.0377	53.9568	55.8833
	96.2934	107.262	100.447	17.6165	15.7779	16.5768	103.666	14.2126	23.9586		97.9557	109.585	92.9915	93.1124	100.355	61.1603	58.8935	99.998	102.993	58.6505	62.2379
	106.506	94.4458	104.194	10.4396	8.02987	6.54004	90.1089	6.72516	11.7749		95.8683	93.9558	99.8386	100.781	86.8821	44.1296	42.8853	82.549	91.4563	45.0586	46.9342
Erastin	-	-	-	+	+	+	+	+	+		-	-	-	-	+	+	+	+	+	+	+
shRAN-SOX13	-	#1	#2	-	#1	#2	#2	#2	#2		-	#1	#2	#2	-	#1	#2	#2	#2	#2	#2
SXO13resis	-	-	-	-	-	-	-	-	-		-	-	-	+	-	-	-	+	-	-	-
Fer-1	-	-	-	-	-	-	+	-	-		-	-	-	-	-	-	-	-	+	-	-
Z-VAD-FMK	-	-	-	-	-	-	-	+	-		-	-	-	-	-	-	-	-	-	+	-
NSA	-	-	-	-	-	-	-	-	+		-	-	-	-	-	-	-	-	-	-	+
SNU-668-RSL3
	parental										RSL3resis
	104.68	103.201	109.676	45.8477	25.4191	28.0816	104.212	23.1375	25.0831		98.9462	110.314	108.552	98.9462	94.4464	33.7507	29.9058	88.9418	99.205	33.6468	43.1136
	102.904	99.1609	93.5133	52.5954	28.4224	32.093	91.6716	30.5299	33.3015		99.5376	97.9262	97.3975	99.5376	99.125	39.0597	40.0831	94.4917	92.4543	40.8144	35.2853
	93.416	98.6381	96.811	40.6208	20.6995	21.0106	96.6006	26.1754	30.8509		101.516	91.7596	99.0502	106.516	86.6894	29.0278	42.0318	80.7604	87.8199	29.2645	32.8892
RSL3	-	-	-	+	+	+	+	+	+		-	-	-	-	+	+	+	+	+	+	+
shRAN-SOX13	-	#1	#2	-	#1	#2	#2	#2	#2		-	#1	#2	#2	-	#1	#2	#2	#2	#2	#2
SXO13resis	-	-	-	-	-	-	-	-	-		-	-	-	+	-	-	-	+	-	-	-
Fer-1	-	-	-	-	-	-	+	-	-		-	-	-	-	-	-	-	-	+	-	-
Z-VAD-FMK	-	-	-	-	-	-	-	+	-		-	-	-	-	-	-	-	-	-	+	-
NSA	-	-	-	-	-	-	-	-	+		-	-	-	-	-	-	-	-	-	-	+

## Sheet: Figure 2A
SNU-484-MDA
	shRNA-NC			shRNA-SOX13-1			shRNA-SOX13-2			shRNA-SOX13-2+SOX13resis			shRNA-SOX13-2+Fer-1
Ctrl	0.8284	0.9559	1.0262	0.9291	1.0423	0.8794	0.9521	1.0967	0.886	0.7875	0.9299	1.0354	0.8444	0.7912	0.9168
Erastin	1.1777	1.2653	1.0207	2.4708	2.5509	2.8101	2.5423	2.9115	2.7705	1.1308	1.273	1.0485	1.0364	0.815	0.9493
RSL3	1.3241	1.5342	1.4269	2.7216	3.023	3.2105	3.0413	3.4152	3.1617	1.373	1.6514	1.4808	1.1375	1.2205	1.3102
SNU-668-MDA
	shRNA-NC			shRNA-SOX13-1			shRNA-SOX13-2			shRNA-SOX13-2+SOX13resis			shRNA-SOX13-2+Fer-1
Ctrl	0.9214	1.0863	0.8541	1.1428	0.9957	0.9228	1.1875	1.0313	0.9751	0.9815	1.2178	0.9194	0.8424	0.9225	0.9516
Erastin	1.1914	1.1128	1.0357	2.0313	1.9879	2.2131	1.8535	2.1713	2.0551	1.373	1.2068	1.1442	1.1647	1.2138	1.076
RSL3	1.3128	1.2157	1.1343	2.4203	2.6144	2.3282	2.5935	2.2913	2.4533	1.3906	1.243	1.1728	1.285	1.2067	1.0906

## Sheet: Figure 2B
SNU-668-Erastin
	shRNA-NC			shRNA-SOX13-1			shRNA-SOX13-2			shRNA-SOX13-2+SOX13resis			shRNA-SOX13-2+Fer-1
Ctrl	0.9313	0.9951	0.8535	1.0631	1.1657	0.9289	1.0321	1.143	0.9243	0.9212	1.0317	0.8139
Erastin	5.7313	6.8251	6.153	34.1347	35.2736	31.1584	33.6447	37.7926	32.3808	6.4613	7.3204	5.2434	0.7869	0.8312	0.6567
SNU-668-RSL3
	shRNA-NC			shRNA-SOX13-1			shRNA-SOX13-2			shRNA-SOX13-2+SOX13resis			shRNA-SOX13-2+Fer-1
Ctrl	1.021	1.1463	0.9183	1.0724	1.1312	0.983	1.0876	1.1492	1.0124	1.0536	0.9448	0.8957
Erastin	6.9603	7.6988	5.5468	52.9276	54.0392	49.723	51.313	55.6983	50.1154	6.9133	8.1457	6.2556	0.8255	0.948	0.7396

## Sheet: Figure 3A
SNU-668 erastin
Erastin (μM)		Lv-NC				Lv-SOX13
0		99.5655	103.54	97.0577		104.001	100.961	98.713
0.5		45.5743	48.6575	41.6649		84.6424	87.7165	77.7499
1		17.0174	19.3665	13.4063		65.7978	69.8429	57.8178
2		13.8458	15.8908	9.9296		55.4876	62.305	49.4634
5		7.3509	9.233	3.1931		49.9114	55.9252	41.8529
10		4.9324	8.9129	1.9597		42.052	46.0447	34.9032
SNU-668 RSL3
RSL3 (μM)		Lv-NC				Lv-SOX13
0.05		98.7249	105.76	97.201		98.9472	104.181	98.9289
0.1		93.1357	98.9353	86.9621		105.955	99.0824	94.9361
0.2		89.0033	95.0605	79.7683		102.655	95.8292	91.7056
0.5		74.691	81.6721	70.5191		90.512	95.4335	84.2955
1		45.4637	52.3613	40.5676		83.5796	91.6084	77.7865
2		30.6523	37.6991	25.7869		76.7923	80.7241	67.6176
		11.6394	14.6219	6.6219		59.7428	65.3611	49.2812
SNU-448 erastin
Erastin (μM)		Lv-NC				Lv-SOX13
0		99.0789	105.25	95.2826		97.0833	104.707	99.7073
0.5		92.4489	98.8	87.4772		102.886	99.7428	91.3611
1		68.2812	72.0789	59.25		84.2826	88.0833	76.7073
2		23.4489	26.3123	17.4772		63.8857	68.0643	55.9395
5		11.9961	16.8284	8.2042		46.5312	51.2381	38.2332
10		6.3532	9.1019	4.9075		35.9905	38.8888	27.9726
SNU-448 RSL3
RSL3 (μM)		Lv-NC				Lv-SOX13
0.05		100.851	105.223	96.1566		99.3124	103.039	97.9625
0.1		65.9985	72.8919	57.9298		90.9831	97.1526	84.2184
0.2		35.2984	39.9665	29.0034		77.0299	84.1447	72.0829
0.5		22.3941	27.8994	16.962		61.9312	68.9726	56.0281
1		11.9992	14.895	7.8888		49.7312	58.9201	42.9201
2		7.2311	9.9862	4.1139		33.8998	26.0643	37.1328

## Sheet: Figure 3B
	Lv-NC			Lv-SOX13
Ctrl	1.11	1.26	0.98	0.91	1.03	0.82
Erastin	90.76	85.34	83.46	29.45	30.15	25.16
	Lv-NC			Lv-SOX13
Ctrl	0.91	1.03	0.79	1.09	1.22	0.92
RSL3	44.46	46.64	40.25	10.24	11.23	9.16

## Sheet: Figure 3D
Days	Lv-NC control						Lv-SOX13 control						Lv-SOX13 IKE						Lv-SOX13 Cisplatin						Lv-NC IKE						Lv-NC cisplatin
7	72.9742	64.8293	79.8766	75.7523			60.8942	68.1799	82.9257	73.0248			69.6025	76.6194	82.198	89.8014			69.9211	80.6618	62.6694	87.1866			72.5906	90.1802	81.071	66.3975			70.7433	77.8275	83.1555	65.0873
14	472.071	373.901	481.028	490.862			483.976	392.976	462.943	453.061			274	330.525	359.563	262.435			238.892	209.787	312.647	263.864			232.683	205.162	251.456	153.645			162.057	151.075	194.089	115.272
21	953.782	907.827	841.866	882.074			1011.02	964.291	892.472	921.578			682.7	709.742	567.757	492.21			442.749	506.87	518.174	382.582			282.215	309.36	362.46	213.976			193.528	224.798	272.133	134.314
28	1372.06	1273.95	1150.1	1048.14			1389.09	1412.01	1231.9	1167.6			924.84	1031.34	832.958	841.415			925.754	786.481	732.039	832.145			361.003	402.656	279.098	443.389			263.928	325.994	172.786	234.187

## Sheet: Figure 3E
Lv-NC control	Lv-SOX13 control	Lv-NC IKE	Lv-NC cisplatin	Lv-SOX13 IKE	Lv-SOX13 Cisplatin
1.23	1.25	0.32	0.24	0.83	0.83
1.15	1.29	0.36	0.27	0.93	0.71
1.04	1.11	0.27	0.18	0.75	0.66
0.94	1.05	0.4	0.21	0.77	0.75

## Sheet: Figure 3F
Cisplatin treatment			IKE treatment
Lv-NC	Lv-SOX13		Lv-NC	Lv-SOX13
14.72	51.84		21.94	58.92
18.38	56.59		28.35	60.55
22.87	67.59		34.95	75.06
29.1	79.26		42.27	88.34

## Sheet: Figure 3G
Lv-NC control	Lv-SOX13 control	Lv-NC IKE	Lv-NC cisplatin	Lv-SOX13 IKE	Lv-SOX13 Cisplatin
1.0408	0.9603	4.7899	7.4297	2.3807	2.5675
1.0837	0.9341	5.5389	7.8885	2.6787	2.7281
0.9221	0.9126	5.8431	6.5293	3.3872	3.6563
1.044	0.8982	5.2691	7.5283	2.9477	3.3256

[truncated: 86 more sheets: Figure 4C, Figure 4D, Figure 4E, Figure 4F, Figure 4G, Figure 4H, Figure 5A, Figure 5B, Figure 5C, Figure 6A, Figure 6B, Figure 7A, Figure 7B, Figure 7C, Figure 7E, Figure 7H, Figure 7I, Figure 8B, Figure 8C, Figure 8E …]
